# Supplementary material for: Prospective Investigation of 18FDG-PET/MRI with Intravoxel Incoherent Motion Diffusion-Weighted Imaging to Assess Survival in Patients with Oropharyngeal or Hypopharyngeal Carcinoma
Source: Cancers (Basel). 2022 Dec 12;14(24):6104. doi: 10.3390/cancers14246104 (PMC9775681; doi:10.3390/cancers14246104)
Supplement: Supplementary file 1 [file cancers-14-06104-s001.zip]

Archive with 1 entries (1 files):
- cancers-2017589-supplementary.pdf
